# Supplementary material for: Design and Synthesis of New Pyrimidine-Quinolone Hybrids as Novel hLDHA Inhibitors
Source: Pharmaceuticals (Basel). 2022 Jun 24;15(7):792. doi: 10.3390/ph15070792 (PMC9322123; doi:10.3390/ph15070792)
Supplement: Supplementary file 1 [file pharmaceuticals-15-00792-s001.zip]

Archive with 1 entries (1 files):
- pharmaceuticals-1762849-supplementary.pdf
